# Supplementary material for: Integrated Transcriptomic and Proteomic Characterization of a Chromosome Segment Substitution Line Reveals the Regulatory Mechanism Controlling the Seed Weight in Soybean
Source: Plants (Basel). 2024 Mar 21;13(6):908. doi: 10.3390/plants13060908 (PMC10975824; doi:10.3390/plants13060908)
Supplement: Supplementary file 1 [file plants-13-00908-s001.zip]

Archive with 3 entries (3 files):
- Figure.S1.jpg
- plants-2891224-SupplementaryTables-Final_version20240321.xlsx
- plants-SupplementaryFigure2-final_version20240206.jpg
