# Supplementary material for: Integrated Transcriptomic and Proteomic Characterization of a Chromosome Segment Substitution Line Reveals the Regulatory Mechanism Controlling the Seed Weight in Soybean
Source: Plants (Basel). 2024 Mar 21;13(6):908. doi: 10.3390/plants13060908 (PMC10975824; doi:10.3390/plants13060908)
Supplement: Supplementary file 1 [file plants-13-00908-s001.zip › plants-2891224-SupplementaryTables-Final_version20240321.xlsx]

## Sheet: Table S1
Table S1. The physical positions of the R217 genome substituted segments based on the bin-map analysis results.
Marker ID	Chromosome ID	position (bp)	SN14	ZYD00006	R217
Block1-Block669	Chr01	11537-56829470	aa	bb	aa
Block670-Block1098	Chr02	10911-13739515	aa	bb	aa
Block1099-Block1114	Chr02	13749939-13998433	aa	bb	bb
Block1115-Block1136	Chr02	13998533-14593230	aa	bb	aa
Block1137-Block1151	Chr02	14593718-14770932	aa	bb	bb
Block1152-Block1659	Chr02	14807463-48572200	aa	bb	aa
Block1660-Block2379	Chr03	1933-45768432	aa	bb	aa
Block2380-Block2840	Chr04	6763-52337236	aa	bb	aa
Block2841-Block3337	Chr05	20848-42219538	aa	bb	aa
Block3338-Block3817	Chr06	2115-51405719	aa	bb	aa
Block3818-Block4666	Chr07	7277-44194257	aa	bb	aa
Block4667-Block5316	Chr08	4830-47701382	aa	bb	aa
Block5317-Block5612	Chr09	648357-50171396	aa	bb	aa
Block5613-Block5832	Chr10	22073-41572762	aa	bb	aa
Block5833-Block5839	Chr10	41574620-41669348	aa	bb	bb
Block5840-Block5957	Chr10	41669384-51473143	aa	bb	aa
Block5958-Block5968	Chr11	17198-1097276	aa	bb	aa
Block5969-Block6267	Chr11	1113124-11086888	aa	bb	bb
Block6268-Block6515	Chr11	11087038-34751394	aa	bb	aa
Block6516-Block6637	Chr12	3654-3605723	aa	bb	bb
Block6638-Block6889	Chr12	3647434-40086925	aa	bb	aa
Block6890-Block7194	Chr13	12905-21184264	aa	bb	aa
Block7195-Block7317	Chr13	21184568-26681371	aa	bb	bb
Block7318-Block7678	Chr13	26685818-45730445	aa	bb	aa
Block7679-Block7685	Chr14	2227-306050	aa	bb	bb
Block7686-Block7770	Chr14	306278-3116263	aa	bb	aa
Block7771-Block7786	Chr14	3127150-3983690	aa	bb	bb
Block7787-Block8174	Chr14	3986735-49003401	aa	bb	aa
Block8175-Block8933	Chr15	4192-51755239	aa	bb	aa
Block8934-Block8964	Chr16	5476-1215339	aa	bb	aa
Block8965-Block9003	Chr16	1224811-2816326	aa	bb	bb
Block9004-Block9376	Chr16	2816750-37886205	aa	bb	aa
Block9377-Block9866	Chr17	7766-41632985	aa	bb	aa
Block9867-Block10313	Chr18	184670-58002544	aa	bb	aa
Block10314-Block11165	Chr19	1638-50743449	aa	bb	aa
Block11166-Block11552	Chr20	2207-35101958	aa	bb	aa
Block11553-Block12081	Chr20	35102390-45094924	aa	bb	bb
Block12082-Block12127	Chr20	45117436-47897802	aa	bb	aa
Notes: aa, genome of Suinong 14; bb, genome of ZYD00006.

## Sheet: Table S2
Table S2. Expression and protein abundance data for candidate genes of 100-seed weight.
Gene/Protein ID	R217_S15	R217_S20	SN14_S15	SN14_S20		Pathways to get involved
Glyma.01G024300	0.122424	0.488493	0.183211	1.66184	Outside substituted segments	MAPK signaling
Glyma.01G128100	0.205331	0.258859	0.263963	1.67432
Glyma.01G225100	0.291589	0.684313	0.466994	1.65749
Glyma.02G232600	0.17079	1.89053	0.169631	11.5234
Glyma.05G079700	40.9206	148.706	63.2338	305.297
Glyma.08G004500	1.69989	0.345929	1.2864	0.814937
Glyma.08G018000	0.837435	9.20317	1.97471	42.3558
Glyma.08G271900	3.14714	4.34735	3.34271	10.498
Glyma.09G236800	0	1.09155	0.0713128	5.77727
Glyma.10G002200	0.0851811	0.538607	0.124773	2.10936
Glyma.10G152200	0.321147	0.54712	0.652457	1.23519
Glyma.10G178400	0.755915	1.10688	1.42165	4.7878
Glyma.12G073000	0.540308	6.2981	0.937834	52.942
Glyma.14G066400	31.3478	34.9168	34.5311	73.5508
Glyma.14G200200	0.556793	8.10648	0.75155	26.2076
Glyma.16G078000	0.182926	0.66576	0.399639	1.79102
Glyma.17G034900	6.00798	15.8511	10.8015	38.5437
Glyma.18G260700	0.302884	2.42624	0.35405	7.85715
B0M1A4	7445	17145.7	8795.8	133525
I1KVS8	97673.5	36854	119155	80068
Glyma.11G018000	9.11812	0.234747	1.10784	0.134657	On substituted segments
Glyma.20G202200	8.47173	4.36827	3.70279	3.33006
Glyma.20G173700	1.94683	3.21668	2.39588	3.15973
Glyma.20G173800	0.644607	2.23855	0.696174	7.62741
Glyma.11G017700	1.96909	3.8619	5.08421	5.10619
Glyma.11G058800	10.1561	12.6527	11.0603	13.548
Glyma.20G142900	0.338773	2.72472	1.04417	3.00769
Glyma.20G151800	2.40096	5.54226	1.72633	5.01456
Glyma.20G211700	5.06605	11.2464	10.0341	18.5668
Glyma.11G052700	6.10773	6.47407	8.49172	7.14562
Glyma.14G049600	1.70627	4.26568	7.00423	8.3318
Glyma.20G189100	3.28183	3.54025	4.34231	4.93266
Glyma.11G021500	0.00668853	0.0991601	0	0.942621
Glyma.11G038800	0.505706	0.99912	1.39602	2.4433
Glyma.06G225500	26.1432	3.28706	13.3406	1.62093	Outside substituted segments	Cell wall biosynthesis and modification
Glyma.09G051100	27.0359	3.41905	10.3747	1.50325
Glyma.15G157100	11.1372	0.983774	2.81516	0.370406
Glyma.17G173200	13.8158	11.193	0	0.0739647
Glyma.19G033600	9.83579	5.55229	5.85185	4.12195
I1KDI6	112915	581240	64449.3	249925
I1N6E4	49897.3	122098	12248.8	47266.5
I1JQY5	568110	391435	468193	147000
I1KAS1	141665	110450	133333	31285
I1LVD2	831495	599800	675030	142543
K7LZ56	1567050	1.23617e+06	1485900	562390
K7N485	1324350	639007	1.32871e+06	45502
A0A0R0G1U8	183515	113190	157399	79524.5
I1L158	35152.7	207470	16531.5	106683
Glyma.02G135200	0.288114	0.828366	0.0240121	0.30239	On substituted segments
Glyma.11G064400	0.264749	0.83769	0.846199	1.27694
Glyma.11G072000	0.478293	14.7751	1.29965	12.3787
Glyma.11G080300	0.744193	0.439997	1.05322	0.5589
Glyma.13G101400	10.5715	22.368	7.13826	16.1883
Glyma.14G053700	27.8069	9.02635	105.717	12.2258
Glyma.20G114200	0.420121	1.51071	0.139843	1.04115
Glyma.20G128600	26.338	18.8534	19.8172	17.3186
Glyma.20G169200	2.20532	1.45624	3.10924	1.72252
I1L5A3	2006.25	316420	5958.7	9408.6
K7K7W6	275280	253715	204670	90295.5
Notes: The data are derived from the FPKM data in transcriptome analysis and the LFQ intensity values in proteome analysis.

## Sheet: Table S3
Table S3. Expression and protein abundance data for candidate genes involved in pathways related to 100-seed weight.
Gene/Protein ID	R217_S15	R217_S20	SN14_S15	SN14_S20	Pathways to get involved
Glyma.11G018000	9.11812	0.234747	1.10784	0.134657	MAPK related candidate genes
Glyma.20G151800	2.40096	5.54226	1.72633	5.01456
Glyma.20G202200	8.47173	4.36827	3.70279	3.33006
Glyma,11G021500	0.00668853	0.0991601	0	0.942621
Glyma.11G038800	0.505706	0.99912	1.39602	2.4433
Glyma.11G052700	6.10773	6.47407	8.49172	7.14562
Glyma.14G049600	1.70627	4.26568	7.00423	8.3318
Glyma.20G189100	3.28183	3.54025	4.34231	4.93266
Glyma.20G173700	1.94683	3.21668	2.39588	3.15973
Glyma.20G173800	0.644607	2.23855	0.696174	7.62741
Glyma.11G017700	1.96909	3.8619	5.08421	5.10619
Glyma.11G058800	10.1561	12.6527	11.0603	13.548
Glyma.20G142900	0.338773	2.72472	1.04417	3.00769
Glyma.20G211700	5.06605	11.2464	10.0341	18.5668
Glyma.17G033600	0.710242	10.6323	8.15569	11.7651	MAPK-Brassinosteroid
Glyma.01G170000	0.290808	6.60047	2.11724	8.18337
Glyma.12G015300	0.350371	0.0960386	0.867493	0.26166
Glyma.02G216000	6.97124	2.61179	3.36839	2.50777	MAPK–Ubiquitin
Glyma.04G096900	5.35473	2.21848	2.97802	1.83101
Glyma.05G133100	6.46154	3.30319	3.97248	2.39677
Glyma.06G098700	4.36222	2.08166	2.41189	1.5997
Glyma.08G087600	6.7025	4.14889	4.63637	3.14262
Glyma.10G123800	0.790258	0.246728	0	0
Glyma.12G081100	6.54393	1.784	3.0254	1.29428
Glyma.12G127500	0.828012	0.63207	0	0
Glyma.13G179600	29.4433	8.627	14.557	6.64984
Glyma.14G183000	6.45728	2.7022	3.08876	2.14577
Glyma.16G064700	2.65105	2.68251	0	0
Glyma.02G135200	0.288114	0.828366	0.0240121	0.30239	Cell wall
Glyma.11G064400	0.264749	0.83769	0.846199	1.27694
Glyma.11G072000	0.478293	14.7751	1.29965	12.3787
Glyma.11G080300	0.744193	0.439997	1.05322	0.5589
Glyma.13G101400	10.5715	22.368	7.13826	16.1883
Glyma.14G053700	27.8069	9.02635	105.717	12.2258
Glyma.20G114200	0.420121	1.51071	0.139843	1.04115
Glyma.20G128600	26.338	18.8534	19.8172	17.3186
Glyma.20G169200	2.20532	1.45624	3.10924	1.72252
K7K7W6	204670	90295.5	275280	253715
Glyma.08G270600	0.357358	17.1644	13.2853	18.9414	Ligin
A0A0R0G1U8	157399	79524.5	183515	113190	Cellulose
I1L158	16531.5	106683	35152.7	207470
I1KDI6	64449.3	249925	112915	581240
I1LVD2	675030	142543	831495	632520
I1L5A3	5958.7	9408.6	2006.25	316420	Pectin
I1JQY5	468193	147000	568110	391435
I1KAS1	133333	31285	141665	110450
K7LZ56	1485900	562390	1567050	1.23617e+06
Notes: The data are derived from the FPKM data in transcriptome analysis and the LFQ intensity values in proteome analysis.
